# Supplementary material for: Fine-scale mapping of urban malaria exposure under data scarcity: an approach centred on vector ecology
Source: Malar J. 2023 Apr 3;22:113. doi: 10.1186/s12936-023-04527-0 (PMC10069057; doi:10.1186/s12936-023-04527-0)
Supplement: Supplementary file 2 — Additional file 2: Figure S1. Adult vector habitat suitability (i.e., hazard), based on the distance to suitable and optimal larval habitats (100 m). Figure S2. Urban malaria exposure, based on the distance to suitable and optimal larval habitats (100 m). [file 12936_2023_4527_MOESM2_ESM.zip]

Archive with 2 entries (2 files):
- Supplement2_Figure1_adult_hs_map_2.pdf
- Supplement2_Figure2_exposure_map_2.pdf
